# Supplementary material for: Pharmacovigilance processes in low- and middle-income countries: moving from data collection to data analysis and interpretation
Source: Ther Adv Drug Saf. 2025 Jun 11;16:20420986241300006. doi: 10.1177/20420986241300006 (PMC12159475; doi:10.1177/20420986241300006)
Supplement: sj-xlsx-4-taw-10.1177_20420986241300006 – Supplemental material for Pharmacovigilance processes in low- and middle-income countries: moving from data collection to data analysis and interpretation [file sj-xlsx-4-taw-10.1177_20420986241300006.xlsx]

## Sheet: Sheet1
Supplemental File 4 - Qualitative framework matrix Pharmacovigilance processes in low- and middle-income countries: moving from data collection to data analysis and interpretation
Categories	Respondent's characteristics		Status of PV data analysis		Strengthening data analysis in LMIC		Guidelines for PV stakeholders	SOPs for analysis of PV data	Data analysis responsibility		Functionality of national safety committee		Analysis by of PV data by PV staff		Signal detection and benefit-risk evaluation		Safety driven regulatory actions
Codes	Roles and responsibilities	Influence on PV decisions	Data analysis trigger	Status of data analysis	Gaps in PV data analysis	Recommendations on building capacity	Stakeholder guidelines	PV SOPs	Safety committee	PV staff	Experience of national safety committee	Frequency of convening	Experience of national PV staff	Periodicity of assessment of other PV data	Signal detection	Mechanism for benefit-risk evaluation	Recent regulatory actions	Source of data
Participant 1	PV focal point Support PV activities Sensitize HCP Support safety committee	Yes, our opinion is sought for any decisions relevant ot the PV system	Introduction of drugs (Antimalarial and ARV) Vaccine introduction Blood products Adverse events	Insufficient analysis capacity	Insufficient analysis capacity Insufficient coordination with PHP Limited personnel Relies on safety committee Low notification	PV sensitization Build PV expertise Data review in vigibase	No specific guidelines	No specific PV SOPs Numerous activities in place but no SOP	NIP Safety committee SAE review and causality assessment	Nonserious by PV staff	Experienced committee	Quarterly meetings Adhoc as needed	Staff not very experienced Relies on safety committee	PV unit Safety committee for SAE	Big challenge No signal detection	Big challenge No signal detection	Batch recalls Alerts DHPC	Based on local and extenal data
Participant 2	Coordinate national PV activities at the PV centre	PV responsibilities PV coordination	Renal disorders with Chinese medications	Good data analysis Good data quality Focus on HIV, malaria, TB, vaccines	Funding for sustainabilty	Funding for sustainabilty	MOH has PV guidelines for stakholders	PV centre has PV SOPs Good data quality Signal detection Causality assessment Medical review Management of adverse events in some cases Data entry in Vigibase	Safety committee Causality assessment Medical review Management of adverse events in some cases	Nonserious by PV staff	Experienced committee	Functional vaccine committee Quarterly meetings	Experienced PV staff Sufficiently trained on data management and signal detection.	Frequent data analysis	Frequent data analysis Routine signal detection Monthly reports	Frequent data analysis Routine signal detection Monthly reports	Alerts DHCP etc	Based on local and extenal data
Participant 3	Oversight of PV activities Implement epi studies Support mass campaigns	Yes. PV activities cannot be undertaken without involvement of PV centre.	Data quality Questions on PV Outcome of PV data	Adequate data analysis Knowledge sharing Signal assessent sessions	Adequate data analysis	Conduct epidemiological studies to further characterize signals Conduct genetic studies Collaboration with other universities	Detailed PV guidance Procedures for stakeholders	Detailed PV SOPs ADR reporting Causality assessment Collaboration with other institutions Signal management PSUR etc	Safety committee Causality assessment Medical review Support signal review panel	PV team reviews non serious data and cumulative data	Experienced committee Fully trained and equipped Signal review panel - 5 physicians	Very functional Published signals	Experienced staff	Weekly meetings Frequent data analysis Knowledge sharing signal assessent	Frequent data analysis Data analysis Routine signal detection Qualitative signal detection	Frequent data analysis Data analysis Routine signal detection Qualitative signal detection	Many actions 6 to 7 signals yearly	Mainly based on local data
Participant 4	Awareness creation on safety, overview of RMPs, safety variations Suport PHP Support MAH establish PV systems Review of regulatory documents	To some extent Work with head of vigilance	Natural progression Awareness, detecting, Data analysis and data utilization New product intro esp vaccines PHP depend on NRA	Adequate data analysis Better than average room for improvement	Adequate data analysis Better than average room for improvement	Adequate data analysis Better than average room for improvement	PV guidelines for stakeholders	PV guidelines PSURs RMP Safety communication PV tools and templates Signal management Data management Tracker for signal management Signal communication	Causality assessment for drugs and vaccine SAE and clusters and AESI Review aggregate data and trends	NRA PV unit For medicines, PV staff do analysis of aggregate data and share with committees Safety committee	Experienced - trained in causality assessment and signal detection External expertise sought depending on vaccine	Functional vaccine committee Quarterly meeting	Experienced PV staff Analyse PV data Analysis of aggregate data For medicines, PV staff do analysis of aggregate data and share with committees	Frequent data analysis	Regular data analysis Bi-monthly SOP implemented Reviewed in prep for committee meeting	Regular data analysis Bi-monthly SOP implemented Reviewed in prep for committee meeting	Regular actions Recalls DHCP	Based on local and extenal data
Participant 5	AEFI surveillance Support immunization division of MOH	Yes, as AEFI and PV lead We work for MOH We advice MOH and support evaluation and implement decisions on the field	AEFI data Training on PV Measles related incidents Multiple meetings for causality assessment	Adequate data analysis	Challenges with tools But data from secretariat is not shared with vigibase	Guidance on how to set up signal management framework	PV SOPs Signal detection PSUR	PV SOPs Signal detection PSUR Causality assessment etc.	Safety committee Causality assessment Medical review	AEFI PV personnel does assessment of minor and non-serious data	Experienced commiteee Use tools from MHRA/UMC Satisfactory work	National level OK Less functional at state and district level	Experienced PV staff Findings shared with safety committee and presented at national committee meeting	Frequent data analysis	Weekly consolidation information Line listing shared daily with NRA Weekly listings of nonserious Monthly report on vaccine rate	Weekly consolidation information Line listing shared daily with NRA Weekly listings of nonserious Monthly report on vaccine rate	Yes. Advisory letters Posters Printed messages and press releases Based on local and extenal data	Mainly based on local data
Participant 6	Support PV development Introduce PV in PHP Work with primary heath systems and HCP	Yes	Adverse event and medication errors 2000 reports per year Mainly from TB program	Processes since 2010 Adequate data analysis	High personnel turnover Constant training needed No IT program for PV department. Not all ADR shared with vigibase because of cost Electronic reporting but not very performant	Strenghen electronic reporting Strengthen stakeholder collaboration	PV SOPs PV processes Critical procedures PV tools Templates for causality assessment.	All critical procedures have SOPs PV tools and templates available. Causality assessment	No safety committee PV staff analyze data	No safety committee PV staff analyze data	No safety committee PV staff analyze data	No safety committee PV staff analyze data	PV department has needed expertise All data analyzed at PV department	Frequent data analysis	Regularly	Regularly	Several safety actions Drug withdrawals Mainly based on local data	Mainly based on local data
Participant 7	Strategic PV direction PV Performance Implementation of NRA mandate Capacity building Resource management PV implémentation	Yes	ADR to ARV and then later vaccines Malaria vaccine majr trigger Need for data analysis	Inadequate date analysis	Challenges with tools Limited signal expertise No procedures Limited experience	Invest in QMS such that regulatory functions have procedures Work shadow	No guidelines-still to be drafted	No PV SOPs PV QMS planned	Joint vaccine and drug safety committee	None	Experienced committee Mainly clinicians	Joint vaccine and drug safety committee Functional Quarterly meetings	Limited signal expertise	No one. SAEs and AESIs are presented to the national safety committee.	Limited signal expertise	Limited signal expertise	Several safety actions Drug withdrawals Mainly based on external decisions	Mainly based on external decisions
Participant 8	Development of PV Set-up of PV centre Sensitization Training Undergraduate and post graduate training	Yes, absolutely. As chair of the board I am consulted on all PV related decisions. Active participation in all PV activities	Vaccine PV ADR linked to herbal medicines	No processes Inadequate data analysis	Not sufficiently empowered Many reports not complete Further investigations needed for causality assessment	Continuous training Site visits for investigations Constant funding for functionality of safety commitee Improve data quality	Guidelines that define roles and responsibilitîes	NO PV SOPs No procedures Only AEFI surveillance	Safety commitee Causality assessment Data analysis	None	Relatively experienced Challenges Need continuous training Needs support	Safety committee Functional	Limited signal expertise	No one. SAEs assessed by national safety committee	No signal detection Insufficient experience	No signal detection Insufficient experience	Several safety actions Drug withdrawals Mainly based on external decisions	Mainly based on external decisions
Participant 9	PV establishment PV development PV enhancement PV tools Support vaccine safety strengthening PV deployment PV training Draft law and guidelines and regulations Train committees	PV decisions PV implementation PV recommendations	COVID 19 Vaccine introduction Antimalarial was starting point Vaccine pushed PV to maturity Boost analysis	Capacity available Analysis not done Logistic missing Procedures missing No ownership	Capacity available Analysis not done Logistic missing Procedures missing No ownership	Ensure continuous funding Establish tools and procedures Build expertise Trainings and refreshers ongoing Written guidance helpful Use pooled data in vigiflow Lack of IT solutions	NO PV SOPs Mainly described in training materials No processes	NO PV SOPs Mainly described in training materials No processes Trainings and refreshers ongoing Webinars on signal detection Written guidance helpfut	Mainly safety committees Causality assessment and data analysis	Staff not experienced Not done systematically	Experienced and trained committees Lack awareness on reponsiblity for data analysis beyond causality assesment	Most countries have a safety committee but not very functional	Staff not experienced Not done systematically	Meaningful data analysis is recent Not in all countries	Capacity available but analysis not done Logistic missing Procedures missing No ownership Webinars on signal detection	Capacity available but analysis not done Logistic missing Procedures missing	Many Mainly based on external decisions	Many Mainly based on external decisions
			Abbreviations
			ADR	Adverse drug reaction (s)
			AE	Adverse event
			AEFI	Adverse event following immunisation (s)
			ARV	Antiretroviral
			GBT	Global benchmarking tool
			LMIC	Low-and-middle income country
			MAH	Marketing authorisation holder
			HCP	Health care professionals
			HIC	High income country
			NIP	National immunisation program
			NPVC	National pharmacovigilance centre
			NRA	National regulatory authority
			PHP	Public health programme (s)
			PIDM	Program for international drug monitoring
			PV	Pharmacovigilance
			SAE	Serious adverse event (s)
			SOP	Standard operating procedures
			WHO	World Health Organisation
